# Supplementary material for: Gangliosides and Cholesterol: Dual Regulators of Neuronal Membrane Framework in Autism Spectrum Disorder
Source: Int J Mol Sci. 2025 Feb 4;26(3):1322. doi: 10.3390/ijms26031322 (PMC11818915; doi:10.3390/ijms26031322)
Supplement: Supplementary file 1 [file ijms-26-01322-s001.zip]

Archive with 1 entries (1 files):
- ijms-3415320-supplementary.pdf
